# Supplementary material for: Synaptic Plasticity Enables Adaptive Self-Tuning Critical Networks
Source: PLoS Comput Biol. 2015 Jan 15;11(1):e1004043. doi: 10.1371/journal.pcbi.1004043 (PMC4295840; doi:10.1371/journal.pcbi.1004043)
Supplement: S1 Code — This algorithm uses biased random walk, similar to a simplified Metropolis algorithm, in order to find a collection of parameter sets that result in PABA. (TXT) [file pcbi.1004043.s001.txt]

REQUIRE MaxCount > 0, InitialState
State <- InitialState
NominalSpread <- 0.02
Counter <- 0
loop
    PerturbState <- Perturb(State,Spread)
    (r,r_max) <- Simulate(PerturbState)
    R <- r^2 + r_max^2
    if R < BestR
        BestR <- R
        State <- PerturbState
        Counter <- 0
        Spread <- NominalSpread
    else
        Counter <- Counter + 1
    end if
    if Counter > MaxCount
        Spread <- sqrt(Spread)
    end if
end loop
