# Supplementary material for: Synaptic Plasticity Enables Adaptive Self-Tuning Critical Networks
Source: PLoS Comput Biol. 2015 Jan 15;11(1):e1004043. doi: 10.1371/journal.pcbi.1004043 (PMC4295840; doi:10.1371/journal.pcbi.1004043)
Supplement: S2 Code — Every presynaptic spike is assumed to be possibly causal, and therefore part of an avalanche. A single spike can be part of multiple avalanches, in order to track many overlapping avalanches. (TXT) [file pcbi.1004043.s002.txt]

N <- 0 // Number of avalanches
foreach time-step n
    PreSpikes <- union X(tau) from tau=n-phi-1 to n-phi-Delta
    foreach spike (i,n)
        PreNeurons <- { j : G_ji = 1 }
        foreach c in PreSpikes intersect PreNeurons
            K <- { k : c in A_k } // Candidate avalanches
            if K = empty
                N <- N + 1
                A_N <- { (i,n) } // New avalanche
            else
                foreach k in K
                    A_k <- A_k union { (i,n) } // Inherit avalanche
                    membership
                end for
            end if
        end for
    end for
end for
